# Supplementary material for: β-Caryophyllene Inhibits Oxaliplatin-Induced Peripheral Neuropathy in Mice: Role of Cannabinoid Type 2 Receptors, Oxidative Stress and Neuroinflammation
Source: Antioxidants (Basel). 2023 Oct 22;12(10):1893. doi: 10.3390/antiox12101893 (PMC10604080; doi:10.3390/antiox12101893)
Supplement: Supplementary file 1 [file antioxidants-12-01893-s001.zip]

Archive with 1 entries (1 files):
- antioxidants-2637598-supplementary.pdf
